# Supplementary material for: Comparison of Maceration and Ultrasonication for Green Extraction of Phenolic Acids from Echinacea purpurea Aerial Parts
Source: Molecules. 2020 Nov 5;25(21):5142. doi: 10.3390/molecules25215142 (PMC7663822; doi:10.3390/molecules25215142)
Supplement: Supplementary file 1 [file molecules-25-05142-s001.zip]

Archive with 1 entries (1 files):
- molecules-968982-supplementary.xlsx
