# Supplementary material for: Comparison of Maceration and Ultrasonication for Green Extraction of Phenolic Acids from Echinacea purpurea Aerial Parts
Source: Molecules. 2020 Nov 5;25(21):5142. doi: 10.3390/molecules25215142 (PMC7663822; doi:10.3390/molecules25215142)
Supplement: Supplementary file 1 [file molecules-25-05142-s001.zip › molecules-968982-supplementary.xlsx]

## Sheet: S1. ANOVA Caftaric acid
									Independent variables:
Use your mouse to right click on individual cells for definitions.									A = Glycerol concentration (%, w/w)
Response	1	Caftaric acid							B = Temperature (°C)
ANOVA for selected factorial model									C = Ultrasound power (W)
Analysis of variance table [Partial sum of squares - Type III]									D = Time (min)
	Sum of		Mean	F	p-value				E = Ascorbic acid concentration (mg/g)
Source	Squares	df	Square	Value	Prob > F				F = Amount of solvent (g)
Model	3966.57	12	330.547	20.5682	< 0.0001	significant
A-Glycerol	200.403	1	200.403	12.47	0.0022
B-Temperature	2407.74	1	2407.74	149.821	< 0.0001
C-USP	14.9094	1	14.9094	0.927732	0.3476
D-t	596.414	1	596.414	37.1117	< 0.0001
E-Ascorbic acid	130.459	1	130.459	8.11778	0.0103
F-ratio	96.5064	1	96.5064	6.00509	0.0241
AB	16.3572	1	16.3572	1.01782	0.3257
AC	53.3233	1	53.3233	3.31803	0.0843
AD	144.815	1	144.815	9.01109	0.0073
BC	35.9317	1	35.9317	2.23584	0.1513
DE	108.886	1	108.886	6.77542	0.0175
ABC	160.824	1	160.824	10.0072	0.0051
Residual	305.345	19	16.0708
Cor Total	4271.91	31
The Model F-value of 20.57 implies the model is significant. There is only
a 0.01% chance that a "Model F-Value" this large could occur due to noise.
Values of "Prob > F" less than 0.0500 indicate model terms are significant.
In this case A, B, D, E, F, AD, DE, ABC are significant model terms.
Values greater than 0.1000 indicate the model terms are not significant.
If there are many insignificant model terms (not counting those required to support hierarchy),
model reduction may improve your model.
Std. Dev.	4.00884		R-Squared	0.928523
Mean	28.5527		Adj R-Squared	0.883379
C.V. %	14.0401		Pred R-Squared	0.79725
PRESS	866.13		Adeq Precision	17.3564
The "Pred R-Squared" of 0.7973 is in reasonable agreement with the "Adj R-Squared" of 0.8834.
"Adeq Precision" measures the signal to noise ratio. A ratio greater than 4 is desirable. Your
ratio of 17.356 indicates an adequate signal. This model can be used to navigate the design space.
Factor	Coefficient		Standard	95% CI	95% CI	VIF
	Estimate	df	Error	Low	High
Intercept	28.5527	1	0.708669	27.0695	30.036
A-Glycerol	2.50251	1	0.708669	1.01925	3.98578	1
B-Temperature	8.6742	1	0.708669	7.19094	10.1575	1
C-USP	-0.682582	1	0.708669	-2.16584	0.800679	1
D-t	4.31717	1	0.708669	2.83391	5.80043	1
E-Ascorbic acid	-2.01912	1	0.708669	-3.50238	-0.535858	1
F-ratio	1.73661	1	0.708669	0.253352	3.21987	1
AB	-0.714956	1	0.708669	-2.19822	0.768305	1
AC	1.29087	1	0.708669	-0.192388	2.77413	1
AD	2.12732	1	0.708669	0.644056	3.61058	1
BC	1.05965	1	0.708669	-0.423607	2.54292	1
DE	-1.84464	1	0.708669	-3.3279	-0.361379	1
ABC	-2.24182	1	0.708669	-3.72508	-0.758558	1
Final Equation in Terms of Coded Factors:
	Caftaric acid	=
	28.5527
	2.50251	* A
	8.6742	* B
	-0.682582	* C
	4.31717	* D
	-2.01912	* E
	1.73661	* F
	-0.714956	* A * B
	1.29087	* A * C
	2.12732	* A * D
	1.05965	* B * C
	-1.84464	* D * E
	-2.24182	* A * B * C
Final Equation in Terms of Actual Factors:
	Caftaric acid	=
	12.2132
	-0.156646	* Glycerol
	0.193911	* Temperature
	-0.0285421	* USP
	0.233511	* t
	1.05528	* Ascorbic acid
	0.173661	* ratio
	0.00202504	* Glycerol * Temperature
	0.000410968	* Glycerol * USP
	0.00354553	* Glycerol * t
	0.000476781	* Temperature * USP
	-0.122976	* t * Ascorbic acid
	-6.91919e-06	* Glycerol * Temperature * USP

## Sheet: S2. ANOVA Cichoric acid
									Independent variables:
Use your mouse to right click on individual cells for definitions.									A = Glycerol concentration (%, w/w)
Response	2	Cichoric acid							B = Temperature (°C)
ANOVA for selected factorial model									C = Ultrasound power (W)
Analysis of variance table [Partial sum of squares - Type III]									D = Time (min)
	Sum of		Mean	F	p-value				E = Ascorbic acid concentration (mg/g)
Source	Squares	df	Square	Value	Prob > F				F = Amount of solvent (g)
Model	45098.5	11	4099.86	25.213	< 0.0001	significant
A-Glycerol	7273.64	1	7273.64	44.7309	< 0.0001
B-Temperature	22374.9	1	22374.9	137.6	< 0.0001
C-USP	28.3443	1	28.3443	0.17431	0.6808
D-t	5339.3	1	5339.3	32.8352	< 0.0001
E-Ascorbic acid	4589.27	1	4589.27	28.2228	< 0.0001
AB	494.44	1	494.44	3.04067	0.0966
AC	120.326	1	120.326	0.739973	0.3999
AD	1728.41	1	1728.41	10.6292	0.0039
BC	186.318	1	186.318	1.14581	0.2972
DE	1273.89	1	1273.89	7.83409	0.0111
ABC	1689.6	1	1689.6	10.3906	0.0043
Residual	3252.18	20	162.609
Cor Total	48350.7	31
The Model F-value of 25.21 implies the model is significant. There is only
a 0.01% chance that a "Model F-Value" this large could occur due to noise.
Values of "Prob > F" less than 0.0500 indicate model terms are significant.
In this case A, B, D, E, AD, DE, ABC are significant model terms.
Values greater than 0.1000 indicate the model terms are not significant.
If there are many insignificant model terms (not counting those required to support hierarchy),
model reduction may improve your model.
Std. Dev.	12.7518		R-Squared	0.932738
Mean	75.8387		Adj R-Squared	0.895743
C.V. %	16.8144		Pred R-Squared	0.827809
PRESS	8325.57		Adeq Precision	18.8193
The "Pred R-Squared" of 0.8278 is in reasonable agreement with the "Adj R-Squared" of 0.8957.
"Adeq Precision" measures the signal to noise ratio. A ratio greater than 4 is desirable. Your
ratio of 18.819 indicates an adequate signal. This model can be used to navigate the design space.
Factor	Coefficient		Standard	95% CI	95% CI	VIF
	Estimate	df	Error	Low	High
Intercept	75.8387	1	2.25422	71.1365	80.5409
A-Glycerol	15.0765	1	2.25422	10.3743	19.7787	1
B-Temperature	26.4427	1	2.25422	21.7405	31.1449	1
C-USP	0.941148	1	2.25422	-3.76108	5.64338	1
D-t	12.9172	1	2.25422	8.21494	17.6194	1
E-Ascorbic acid	-11.9756	1	2.25422	-16.6778	-7.27336	1
AB	-3.93081	1	2.25422	-8.63304	0.771421	1
AC	1.93912	1	2.25422	-2.76311	6.64135	1
AD	7.34934	1	2.25422	2.64711	12.0516	1
BC	2.41298	1	2.25422	-2.28925	7.1152	1
DE	-6.30945	1	2.25422	-11.0117	-1.60722	1
ABC	-7.26636	1	2.25422	-11.9686	-2.56413	1
Final Equation in Terms of Coded Factors:
	Cichoric acid	=
	75.8387
	15.0765	* A
	26.4427	* B
	0.941148	* C
	12.9172	* D
	-11.9756	* E
	-3.93081	* A * B
	1.93912	* A * C
	7.34934	* A * D
	2.41298	* B * C
	-6.30945	* D * E
	-7.26636	* A * B * C
Final Equation in Terms of Actual Factors:
	Cichoric acid	=
	22.8975
	-0.211324	* Glycerol
	0.692226	* Temperature
	-0.0684426	* USP
	0.669329	* t
	-1.45984	* Ascorbic acid
	0.0049503	* Glycerol * Temperature
	0.00115884	* Glycerol * USP
	0.0122489	* Glycerol * t
	0.00141925	* Temperature * USP
	-0.42063	* t * Ascorbic acid
	-2.2427e-05	* Glycerol * Temperature * USP

## Sheet: S3. ANOVA TPA
									Independent variables:
Use your mouse to right click on individual cells for definitions.									A = Glycerol concentration (%, w/w)
Response	3	TPA							B = Temperature (°C)
ANOVA for selected factorial model									C = Ultrasound power (W)
Analysis of variance table [Partial sum of squares - Type III]									D = Time (min)
	Sum of		Mean	F	p-value				E = Ascorbic acid concentration (mg/g)
Source	Squares	df	Square	Value	Prob > F				F = Amount of solvent (g)
Model	75139.9	11	6830.9	23.6396	< 0.0001	significant
A-Glycerol	9943.04	1	9943.04	34.4097	< 0.0001
B-Temperature	39862	1	39862	137.95	< 0.0001
C-USP	2.02537	1	2.02537	0.00700916	0.9341
D-t	9615.54	1	9615.54	33.2764	< 0.0001
E-Ascorbic acid	6279.63	1	6279.63	21.7318	0.0002
AB	687.017	1	687.017	2.37755	0.1388
AC	335.333	1	335.333	1.16048	0.2942
AD	2910.42	1	2910.42	10.072	0.0048
BC	392.663	1	392.663	1.35888	0.2574
DE	2170.28	1	2170.28	7.51065	0.0126
ABC	2942.02	1	2942.02	10.1814	0.0046
Residual	5779.2	20	288.96
Cor Total	80919.1	31
The Model F-value of 23.64 implies the model is significant. There is only
a 0.01% chance that a "Model F-Value" this large could occur due to noise.
Values of "Prob > F" less than 0.0500 indicate model terms are significant.
In this case A, B, D, E, AD, DE, ABC are significant model terms.
Values greater than 0.1000 indicate the model terms are not significant.
If there are many insignificant model terms (not counting those required to support hierarchy),
model reduction may improve your model.
Std. Dev.	16.9988		R-Squared	0.928581
Mean	104.729		Adj R-Squared	0.8893
C.V. %	16.2312		Pred R-Squared	0.817166
PRESS	14794.8		Adeq Precision	18.0677
The "Pred R-Squared" of 0.8172 is in reasonable agreement with the "Adj R-Squared" of 0.8893.
"Adeq Precision" measures the signal to noise ratio. A ratio greater than 4 is desirable. Your
ratio of 18.068 indicates an adequate signal. This model can be used to navigate the design space.
Factor	Coefficient		Standard	95% CI	95% CI	VIF
	Estimate	df	Error	Low	High
Intercept	104.729	1	3.005	98.4612	110.998
A-Glycerol	17.6273	1	3.005	11.3589	23.8956	1
B-Temperature	35.2943	1	3.005	29.026	41.5626	1
C-USP	0.251581	1	3.005	-6.01673	6.51989	1
D-t	17.3345	1	3.005	11.0662	23.6028	1
E-Ascorbic acid	-14.0085	1	3.005	-20.2768	-7.7402	1
AB	-4.63349	1	3.005	-10.9018	1.63482	1
AC	3.23715	1	3.005	-3.03116	9.50546	1
AD	9.5368	1	3.005	3.26849	15.8051	1
BC	3.50296	1	3.005	-2.76535	9.77127	1
DE	-8.23536	1	3.005	-14.5037	-1.96705	1
ABC	-9.58843	1	3.005	-15.8567	-3.32012	1
Final Equation in Terms of Coded Factors:
	Total w Chlorogenic	=
	104.729
	17.6273	* A
	35.2943	* B
	0.251581	* C
	17.3345	* D
	-14.0085	* E
	-4.63349	* A * B
	3.23715	* A * C
	9.5368	* A * D
	3.50296	* B * C
	-8.23536	* D * E
	-9.58843	* A * B * C
Final Equation in Terms of Actual Factors:
	Total w Chlorogenic	=
	38.7136
	-0.374455	* Glycerol
	0.886231	* Temperature
	-0.0977597	* USP
	0.909926	* t
	-0.282904	* Ascorbic acid
	0.0070857	* Glycerol * Temperature
	0.00158151	* Glycerol * USP
	0.0158947	* Glycerol * t
	0.00191216	* Temperature * USP
	-0.549024	* t * Ascorbic acid
	-2.95939e-05	* Glycerol * Temperature * USP
